# Supplementary material for: microRNA targeting of the P2X7 purinoceptor opposes a contralateral epileptogenic focus in the hippocampus
Source: Sci Rep. 2015 Dec 3;5:17486. doi: 10.1038/srep17486 (PMC4668358; doi:10.1038/srep17486)
Supplement: Supplementary Data set [file srep17486-s2.xls]

## Sheet: IP_C_KA_Results
	KA contralateral	KA ipsilateral	Con contralateral	Con ipsilateral
000185_mmu-miR-31_A	25.389	24.835	Undetermined	24.665
000186_mmu-miR-96_A	Undetermined	Undetermined	Undetermined	Undetermined
000187_mmu-miR-290_B	Undetermined	Undetermined	Undetermined	Undetermined
000189_mmu-miR-295_A	Undetermined	Undetermined	Undetermined	Undetermined
000191_mmu-miR-300_B	27.584	Undetermined	28.485	Undetermined
000192_mmu-miR-329_A	25.625	Undetermined	29.589	27.853
000193_mmu-miR-337_B	24.807	27.786	27.521	26.614
000268_dme-miR-7_A	24.268	25.349	25.251	25.612
000338_ath-miR159a_B	Undetermined	Undetermined	Undetermined	Undetermined
000338_ath-miR159a_B	Undetermined	Undetermined	Undetermined	Undetermined
000338_ath-miR159a_B	Undetermined	Undetermined	Undetermined	Undetermined
000338_ath-miR159a_B	Undetermined	Undetermined	Undetermined	Undetermined
000338_ath-miR159a_B	Undetermined	Undetermined	Undetermined	Undetermined
000338_ath-miR159a_B	Undetermined	Undetermined	Undetermined	Undetermined
000338_ath-miR159a_B	Undetermined	Undetermined	Undetermined	Undetermined
000338_ath-miR159a_B	Undetermined	Undetermined	Undetermined	Undetermined
000338_ath-miR159a_B	Undetermined	Undetermined	Undetermined	Undetermined
000338_ath-miR159a_B	Undetermined	Undetermined	Undetermined	Undetermined
000338_ath-miR159a_B	Undetermined	Undetermined	Undetermined	Undetermined
000338_ath-miR159a_B	Undetermined	Undetermined	Undetermined	Undetermined
000338_ath-miR159a_B	Undetermined	Undetermined	Undetermined	Undetermined
000338_ath-miR159a_B	Undetermined	Undetermined	Undetermined	Undetermined
000338_ath-miR159a_B	Undetermined	Undetermined	Undetermined	Undetermined
000338_ath-miR159a_B	Undetermined	Undetermined	Undetermined	Undetermined
000377_hsa-let-7a_A	Undetermined	Undetermined	Undetermined	Undetermined
000378_hsa-let-7b_A	20.215	21.332	21.115	20.768
000379_hsa-let-7c_A	Undetermined	Undetermined	Undetermined	Undetermined
000382_hsa-let-7f_A	Undetermined	Undetermined	Undetermined	Undetermined
000387_hsa-miR-10a_A	Undetermined	Undetermined	Undetermined	Undetermined
000389_hsa-miR-15a_A	23.543	Undetermined	Undetermined	Undetermined
000390_hsa-miR-15b_A	22.513	24.715	24.975	24.747
000391_hsa-miR-16_A	17.397	19.913	20.708	19.64
000395_hsa-miR-19a_A	23.258	24.847	25.57	25.191
000396_hsa-miR-19b_A	18.128	20.473	20.366	20.251
000397_hsa-miR-21_A	21.59	23.806	23.856	24.063
000398_hsa-miR-22_B	20.722	Undetermined	Undetermined	Undetermined
000399_hsa-miR-23a_A	Undetermined	Undetermined	Undetermined	Undetermined
000400_hsa-miR-23b_A	23.284	Undetermined	25.815	25.62
000402_hsa-miR-24_A	15.738	15.68	15.758	15.776
000403_hsa-miR-25_A	26.924	29.579	28.97	29.026
000405_hsa-miR-26a_A	15.781	18.469	19.458	18.697
000407_hsa-miR-26b_A	18.344	21.282	21.955	21.46
000408_hsa-miR-27a_A	22.692	25.533	25.93	25.599
000409_hsa-miR-27b_A	21.795	24.67	24.737	25.548
000411_hsa-miR-28_A	25.196	26.526	25.994	25.674
000413_hsa-miR-29b_A	24.399	26.807	27.122	25.796
000416_hsa-miR-30a-3p_B	18.785	21.461	22.713	21.806
000417_hsa-miR-30a-5p_A	18.169	19.696	20.172	19.803
000419_hsa-miR-30c_A	16.434	18.081	18.47	18.035
000420_hsa-miR-30d_A	21.331	23.45	19.399	23.532
000422_hsa-miR-30e-3p_B	18.82	21.553	22.66	21.552
000426_hsa-miR-34a_A	Undetermined	Undetermined	21.742	Undetermined
000428_hsa-miR-34c_A	23.951	24.706	23.565	24.811
000430_hsa-miR-92_A	21.658	22.729	21.943	22.622
000435_hsa-miR-99a_A	20.897	22.515	22.378	21.997
000436_hsa-miR-99b_A	23.448	23.941	23.531	23.692
000437_hsa-miR-100_A	20.777	22.087	22.649	22.267
000439_hsa-miR-103_A	21.734	23.699	23.478	23.518
000442_hsa-miR-106b_A	20.581	23.729	23.716	22.728
000443_hsa-miR-107_A	24.475	26.962	27.979	26.669
000449_hsa-miR-125b_A	17.734	20.26	20.611	19.717
000451_hsa-miR-126#_A	20.784	22.075	Undetermined	21.949
000452_hsa-miR-127_A	19.687	20.22	19.515	19.841
000454_hsa-miR-130a_A	24.519	25.221	24.835	25.572
000456_hsa-miR-130b_A	Undetermined	Undetermined	Undetermined	Undetermined
000457_hsa-miR-132_A	14.412	16.283	17.799	17.068
000460_hsa-miR-135a_A	25.461	25.792	25.794	25.896
000463_hsa-miR-141_A	Undetermined	Undetermined	Undetermined	Undetermined
000464_hsa-miR-142-3p_A	25.316	26.962	27.25	28.885
000466_hsa-miR-143_B	28.102	Undetermined	28.89	Undetermined
000468_hsa-miR-146a_A	20.484	22.56	23.336	21.945
000470_hsa-miR-148a_A	25.632	26.642	28.332	26.237
000471_hsa-miR-148b_A	26.48	26.572	26.536	26.625
000473_hsa-miR-150_A	18.234	21.088	19.991	20.825
000475_hsa-miR-152_A	24.162	25.464	25.127	26.313
000477_hsa-miR-154_A	Undetermined	Undetermined	Undetermined	Undetermined
000478_hsa-miR-154#_B	25.746	28.32	Undetermined	28.504
000480_hsa-miR-181a_A	19.76	20.951	21.341	21.153
000482_hsa-miR-181c_A	23.187	24.288	25.367	24.634
000485_hsa-miR-184_A	26.11	26.458	26.887	Undetermined
000488_hsa-miR-189_B	28.919	Undetermined	Undetermined	Undetermined
000489_hsa-miR-190_A	27.894	29.645	28.537	Undetermined
000491_hsa-miR-192_A	22.98	26.997	25.319	25.713
000493_hsa-miR-194_A	23.497	25.802	26.458	26.786
000494_hsa-miR-195_A	20.324	22.462	22.742	22.367
000497_hsa-miR-197_A	Undetermined	Undetermined	Undetermined	Undetermined
000498_hsa-miR-199a_A	Undetermined	Undetermined	Undetermined	Undetermined
000502_hsa-miR-200a_A	Undetermined	Undetermined	Undetermined	Undetermined
000505_hsa-miR-200c_B	27.051	Undetermined	27.726	27.946
000507_hsa-miR-203_A	22.846	25.936	25.799	25.283
000508_hsa-miR-204_A	16.561	18.797	19.539	17.749
000509_hsa-miR-205_A	Undetermined	Undetermined	Undetermined	Undetermined
000510_hsa-miR-206_B	25.771	Undetermined	29.186	26.799
000511_hsa-miR-208_A	Undetermined	Undetermined	Undetermined	Undetermined
000512_hsa-miR-210_A	Undetermined	Undetermined	22.709	22.317
000516_hsa-miR-213_B	25.239	26.39	25.851	25.941
000517_hsa-miR-214_B	23.023	Undetermined	Undetermined	23.68
000521_hsa-miR-218_A	18.395	18.734	19.215	18.463
000522_hsa-miR-219_A	19.09	19.804	20.243	20.524
000524_hsa-miR-221_A	19.419	21.601	21.411	21.538
000526_hsa-miR-223_B	19.499	21.813	21.827	21.098
000527_hsa-miR-296_A	23.777	23.707	22.724	23.768
000528_hsa-miR-301_A	24.6	24.898	25.164	24.801
000529_hsa-miR-302a_A	Undetermined	Undetermined	Undetermined	Undetermined
000531_hsa-miR-302b_A	Undetermined	Undetermined	Undetermined	Undetermined
000535_hsa-miR-302d_A	Undetermined	Undetermined	Undetermined	Undetermined
000539_hsa-miR-324-5p_A	22.328	24.296	24.083	23.718
000543_hsa-miR-328_A	19.486	19.416	18.713	19.162
000545_hsa-miR-331_A	20.746	22.055	22.658	22.015
000546_hsa-miR-335_A	20.973	22.931	24.805	23.303
000548_hsa-miR-338_B	28.559	Undetermined	32.045	27.865
000550_hsa-miR-340_B	27.247	Undetermined	Undetermined	28.001
000554_hsa-miR-361_A	22.881	25.446	25.479	25.307
000555_hsa-miR-367_A	Undetermined	Undetermined	Undetermined	Undetermined
000557_hsa-miR-369-3p_A	26.325	26.973	Undetermined	27.664
000564_hsa-miR-375_A	25.934	27.527	25.458	26.648
000566_hsa-miR-377_A	Undetermined	Undetermined	Undetermined	Undetermined
000567_hsa-miR-378_B	26.72	28.396	29.521	29.896
000571_hsa-miR-381_A	26.146	29.281	27.799	27.732
000572_hsa-miR-382_A	18.531	19.727	19.663	19.806
000577_hsa-miR-98_A	Undetermined	Undetermined	Undetermined	Undetermined
000579_hsa-miR-324-3p_B	20.487	20.926	20.785	20.775
000580_hsa-miR-20a_A	19.522	18.671	20.865	22.458
000583_hsa-miR-9_A	14.585	16.352	16.736	16.137
000587_hsa-miR-29c_A	17.772	17.986	19.354	16.959
000590_hsa-miR-129_A	26.124	26.41	27.889	27.821
000592_hsa-miR-136_B	Undetermined	Undetermined	28.319	Undetermined
000599_hsa-miR-224_A	Undetermined	28.97	Undetermined	Undetermined
000600_hsa-miR-299-5p_B	Undetermined	Undetermined	Undetermined	Undetermined
000602_hsa-miR-30b_A	17.069	18.828	19.276	18.639
001011_hsa-miR-200a#_B	Undetermined	Undetermined	Undetermined	Undetermined
001014_hsa-miR-20b_A	25.181	25.812	Undetermined	26.449
001020_hsa-miR-365_A	29.234	29.142	28.664	28.246
001021_hsa-miR-369-5p_A	25.773	32.29	29.971	29.228
001023_hsa-miR-412_B	Undetermined	Undetermined	Undetermined	Undetermined
001028_hsa-miR-433_A	20.608	21.468	21.762	21.151
001029_hsa-miR-448_A	24.591	27.931	Undetermined	26.84
001030_hsa-miR-449_A	26.072	26.24	29.213	27.123
001032_hsa-miR-452_A	Undetermined	Undetermined	Undetermined	Undetermined
001036_hsa-miR-485-5p_B	Undetermined	Undetermined	Undetermined	Undetermined
001037_hsa-miR-490_A	Undetermined	Undetermined	Undetermined	Undetermined
001054_mmu-miR-292-3p_B	Undetermined	Undetermined	Undetermined	Undetermined
001055_mmu-miR-292-5p_B	Undetermined	Undetermined	Undetermined	Undetermined
001056_mmu-miR-294_A	Undetermined	Undetermined	Undetermined	Undetermined
001059_mmu-miR-322_B	Undetermined	Undetermined	Undetermined	Undetermined
001060_mmu-miR-325_B	Undetermined	Undetermined	Undetermined	Undetermined
001061_mmu-miR-326_B	22.783	Undetermined	25.779	24.697
001062_mmu-miR-330_B	Undetermined	Undetermined	Undetermined	Undetermined
001063_mmu-miR-344_A	20.863	22.35	21.97	22.234
001064_mmu-miR-346_A	Undetermined	Undetermined	Undetermined	Undetermined
001065_mmu-miR-34b_B	Undetermined	Undetermined	30.661	Undetermined
001067_mmu-miR-351_A	Undetermined	Undetermined	Undetermined	Undetermined
001068_mmu-miR-370_B	Undetermined	Undetermined	Undetermined	Undetermined
001069_mmu-miR-376a_A	22.571	24.792	25.814	24.828
001071_mmu-miR-380-3p_A	Undetermined	Undetermined	Undetermined	Undetermined
001076_mmu-miR-424_A	28.891	Undetermined	Undetermined	Undetermined
001077_mmu-miR-429_A	Undetermined	Undetermined	Undetermined	Undetermined
001078_mmu-miR-433-5p_B	Undetermined	Undetermined	Undetermined	Undetermined
001081_mmu-miR-464_A	Undetermined	Undetermined	Undetermined	Undetermined
001082_mmu-miR-465_A	Undetermined	Undetermined	Undetermined	Undetermined
001085_mmu-miR-468_A	Undetermined	Undetermined	Undetermined	Undetermined
001086_mmu-miR-469_A	Undetermined	Undetermined	Undetermined	Undetermined
001090_mmu-miR-93_A	22.936	25.5	25.79	25.203
001097_hsa-miR-146b_A	21.852	24.099	25.157	23.791
001104_hsa-miR-425_B	29.166	Undetermined	28.657	28.305
001129_mmu-miR-137_A	21.011	22.083	21.825	21.802
001131_mmu-miR-199b_B	Undetermined	Undetermined	Undetermined	Undetermined
001133_mmu-miR-217_B	Undetermined	Undetermined	Undetermined	Undetermined
001135_mmu-miR-291-3p_B	Undetermined	Undetermined	Undetermined	Undetermined
001137_mmu-miR-345_B	27.046	26.838	Undetermined	27.097
001138_mmu-miR-379_A	20.937	21.733	22.021	21.779
001141_mmu-miR-451_A	24.73	26.046	26.652	26.59
001178_mmu-let-7d#_B	Undetermined	Undetermined	Undetermined	Undetermined
001181_mmu-miR-10b_B	Undetermined	Undetermined	Undetermined	Undetermined
001182_mmu-miR-124a_A	17.749	18.798	18.795	18.888
001184_mmu-miR-129-3p_A	Undetermined	24.768	Undetermined	25.233
001186_mmu-miR-134_A	23.225	25.159	24.277	24.067
001187_mmu-miR-140_A	24.236	24.104	24.05	23.536
001190_mmu-miR-151_A	Undetermined	Undetermined	Undetermined	Undetermined
001191_mmu-miR-153_A	27.67	Undetermined	Undetermined	Undetermined
001193_mmu-miR-187_A	Undetermined	Undetermined	Undetermined	Undetermined
001195_mmu-miR-202_A	Undetermined	Undetermined	27.185	Undetermined
001198_mmu-miR-207_A	Undetermined	Undetermined	Undetermined	Undetermined
001199_mmu-miR-211_A	Undetermined	Undetermined	Undetermined	Undetermined
001200_mmu-miR-215_A	Undetermined	Undetermined	Undetermined	Undetermined
001202_mmu-miR-291-5p_B	Undetermined	Undetermined	Undetermined	Undetermined
001230_snoRNA135_B	26.821	27.266	26.801	26.147
001230_snoRNA135_B	27.396	27.36	26.819	26.678
001230_snoRNA135_B	27.602	27.41	27.413	26.834
001230_snoRNA135_B	27.826	27.459	27.433	26.837
001230_snoRNA135_B	27.827	27.905	27.894	27.368
001230_snoRNA135_B	27.848	28.141	28.186	27.608
001230_snoRNA135_B	27.885	28.158	28.314	27.682
001230_snoRNA135_B	28.083	28.191	28.343	27.692
001230_snoRNA135_B	28.117	28.361	28.36	27.725
001230_snoRNA135_B	28.13	28.5	28.492	27.749
001230_snoRNA135_B	28.139	28.595	28.548	27.862
001230_snoRNA135_B	28.183	28.657	28.555	28.221
001230_snoRNA135_B	28.271	28.872	28.559	28.301
001230_snoRNA135_B	28.346	29.659	28.956	28.33
001230_snoRNA135_B	28.455	31.326	30.402	28.465
001230_snoRNA135_B	29.73	Undetermined	Undetermined	29.182
001232_snoRNA202_B	20.775	20.748	19.654	19.777
001232_snoRNA202_B	20.94	20.76	19.688	19.831
001232_snoRNA202_B	21.171	20.774	19.741	19.837
001232_snoRNA202_B	21.282	21.068	19.772	19.947
001232_snoRNA202_B	21.418	21.128	19.775	20.058
001232_snoRNA202_B	21.489	21.257	20.145	20.18
001232_snoRNA202_B	21.669	21.265	20.308	20.182
001232_snoRNA202_B	21.769	21.307	20.313	20.308
001232_snoRNA202_B	21.83	21.71	20.433	20.457
001232_snoRNA202_B	21.872	21.814	20.528	20.552
001232_snoRNA202_B	21.874	21.972	20.638	20.622
001232_snoRNA202_B	22.306	21.979	20.743	20.727
001232_snoRNA202_B	22.549	22.326	21.026	20.977
001232_snoRNA202_B	22.719	22.442	21.24	21.068
001232_snoRNA202_B	22.89	22.914	21.351	21.309
001232_snoRNA202_B	23.287	23.211	21.474	21.385
001271_hsa-miR-363_A	Undetermined	Undetermined	Undetermined	Undetermined
001274_hsa-miR-410_A	17.735	20.679	21.902	20.913
001278_hsa-miR-486_A	Undetermined	Undetermined	Undetermined	Undetermined
001280_hsa-miR-455_B	28.946	Undetermined	29.552	29.115
001282_hsa-miR-493-3p_B	Undetermined	Undetermined	Undetermined	Undetermined
001283_hsa-miR-363#_B	Undetermined	Undetermined	Undetermined	Undetermined
001284_hsa-miR-542-3p_A	Undetermined	Undetermined	28.689	Undetermined
001285_hsa-miR-487b_A	20.911	23.438	24.768	24.162
001286_hsa-miR-539_A	24.158	24.848	25.731	24.632
001287_hsa-miR-376a#_B	Undetermined	Undetermined	Undetermined	Undetermined
001291_mmu-miR-483_B	Undetermined	Undetermined	Undetermined	Undetermined
001293_mmu-miR-494_B	Undetermined	Undetermined	Undetermined	Undetermined
001298_mmu-miR-543_B	26.273	25.267	Undetermined	Undetermined
001302_mmu-miR-489_A	31.723	Undetermined	Undetermined	Undetermined
001306_mmu-miR-487b_B	22.372	26.197	26.598	24.478
001307_mmu-miR-302b#_B	Undetermined	Undetermined	Undetermined	Undetermined
001310_mmu-miR-540_A	26.826	Undetermined	Undetermined	Undetermined
001312_mmu-miR-546_A	Undetermined	Undetermined	25.461	Undetermined
001315_rno-miR-207_A	Undetermined	Undetermined	Undetermined	Undetermined
001316_rno-miR-505_A	Undetermined	Undetermined	Undetermined	Undetermined
001317_rno-miR-409-5p_A	Undetermined	Undetermined	Undetermined	Undetermined
001319_mmu-miR-374-5p_B	Undetermined	Undetermined	Undetermined	Undetermined
001320_rno-miR-377_A	Undetermined	Undetermined	Undetermined	Undetermined
001322_rno-miR-381_A	21.748	22.828	23.586	23.009
001323_rno-miR-664_B	21.38	22.775	23.231	22.819
001326_rno-miR-20b_B	Undetermined	Undetermined	Undetermined	Undetermined
001328_rno-miR-327_A	Undetermined	Undetermined	Undetermined	Undetermined
001329_rno-miR-333_A	Undetermined	Undetermined	Undetermined	Undetermined
001331_rno-miR-336_A	Undetermined	Undetermined	Undetermined	Undetermined
001332_rno-miR-344_A	Undetermined	Undetermined	Undetermined	Undetermined
001333_rno-miR-346_A	Undetermined	Undetermined	Undetermined	Undetermined
001334_rno-miR-347_A	Undetermined	Undetermined	Undetermined	Undetermined
001335_rno-miR-349_A	Undetermined	Undetermined	Undetermined	Undetermined
001336_rno-miR-20a#_B	Undetermined	Undetermined	Undetermined	Undetermined
001337_rno-miR-350_B	Undetermined	Undetermined	Undetermined	Undetermined
001338_rno-miR-7#_B	19.435	22.36	23.573	22.376
001339_rno-miR-352_B	Undetermined	Undetermined	Undetermined	Undetermined
001343_rno-miR-421_A	Undetermined	Undetermined	Undetermined	Undetermined
001344_rno-miR-343_A	Undetermined	Undetermined	Undetermined	Undetermined
001345_rno-miR-450_A	Undetermined	Undetermined	Undetermined	Undetermined
001346_mmu-miR-497_A	26.452	Undetermined	26.633	Undetermined
001351_rno-miR-1#_B	Undetermined	Undetermined	Undetermined	Undetermined
001352_mmu-miR-499_A	Undetermined	Undetermined	Undetermined	Undetermined
001353_rno-miR-489_B	Undetermined	Undetermined	Undetermined	Undetermined
001354_rno-miR-382#_B	Undetermined	Undetermined	Undetermined	Undetermined
001356_mmu-miR-501_B	Undetermined	Undetermined	Undetermined	Undetermined
001516_hsa-miR-425-5p_A	Undetermined	Undetermined	Undetermined	Undetermined
001518_hsa-miR-532_A	24.26	25.487	25.425	25.272
001535_hsa-miR-551b_A	29.701	29.193	32.183	Undetermined
001610_hsa-miR-411_A	19.554	21.731	22.757	21.79
001626_mmu-miR-297b_A	Undetermined	Undetermined	Undetermined	Undetermined
001627_mmu-miR-695_B	Undetermined	Undetermined	Undetermined	Undetermined
001628_mmu-miR-696_B	Undetermined	Undetermined	Undetermined	Undetermined
001629_mmu-miR-720_B	13.22	14.691	16.146	15.16
001630_mmu-miR-491_A	22.808	22.756	22.617	22.436
001631_mmu-miR-697_B	Undetermined	Undetermined	Undetermined	Undetermined
001632_mmu-miR-698_B	Undetermined	Undetermined	Undetermined	Undetermined
001634_mmu-miR-700_B	22.06	22.786	23.417	23.395
001635_mmu-miR-701_B	Undetermined	Undetermined	Undetermined	Undetermined
001636_mmu-miR-702_B	Undetermined	Undetermined	Undetermined	Undetermined
001637_mmu-miR-133a#_B	Undetermined	Undetermined	Undetermined	Undetermined
001639_mmu-miR-704_B	Undetermined	Undetermined	Undetermined	Undetermined
001641_mmu-miR-706_B	23.93	24.529	Undetermined	25.824
001642_mmu-miR-707_B	Undetermined	Undetermined	Undetermined	Undetermined
001645_mmu-miR-710_B	Undetermined	Undetermined	Undetermined	Undetermined
001646_mmu-miR-711_B	Undetermined	Undetermined	Undetermined	Undetermined
001648_mmu-miR-713_B	Undetermined	Undetermined	Undetermined	Undetermined
001649_mmu-miR-715_B	Undetermined	Undetermined	Undetermined	Undetermined
001651_mmu-miR-501#_A	Undetermined	Undetermined	Undetermined	Undetermined
001652_mmu-miR-717_B	Undetermined	Undetermined	Undetermined	Undetermined
001655_mmu-miR-505_A	Undetermined	Undetermined	Undetermined	Undetermined
001656_mmu-miR-718_B	Undetermined	Undetermined	Undetermined	Undetermined
001657_mmu-miR-721_B	Undetermined	Undetermined	Undetermined	Undetermined
001659_mmu-miR-488_A	24.828	26.805	27.383	29.659
001660_mmu-miR-677_A	Undetermined	Undetermined	Undetermined	Undetermined
001662_mmu-miR-679_A	Undetermined	Undetermined	Undetermined	Undetermined
001663_mmu-miR-495_A	20.509	22.626	24.585	22.994
001664_mmu-miR-680_A	Undetermined	24.742	25.044	25.299
001666_mmu-miR-682_A	Undetermined	Undetermined	Undetermined	Undetermined
001667_mmu-miR-449b_B	31.027	Undetermined	Undetermined	Undetermined
001668_mmu-miR-683_A	Undetermined	Undetermined	Undetermined	Undetermined
001669_mmu-miR-684_A	Undetermined	Undetermined	Undetermined	Undetermined
001670_mmu-miR-685_A	20.155	20.913	21.99	21.576
001671_mmu-miR-467#_A	Undetermined	Undetermined	Undetermined	Undetermined
001672_mmu-miR-686_A	Undetermined	Undetermined	Undetermined	Undetermined
001673_mmu-miR-719_B	Undetermined	Undetermined	Undetermined	Undetermined
001674_mmu-miR-687_A	Undetermined	Undetermined	Undetermined	Undetermined
001675_mmu-miR-688_B	Undetermined	Undetermined	Undetermined	Undetermined
001677_mmu-miR-690_B	19.851	19.679	19.816	19.815
001678_mmu-miR-691_B	Undetermined	Undetermined	Undetermined	Undetermined
001679_mmu-miR-692_B	Undetermined	Undetermined	Undetermined	Undetermined
001680_mmu-miR-693_B	Undetermined	Undetermined	Undetermined	Undetermined
001681_mmu-miR-694_B	Undetermined	Undetermined	Undetermined	Undetermined
001683_mmu-miR-669a_A	29.429	Undetermined	Undetermined	Undetermined
001684_mmu-miR-467b_B	25.305	26.992	27.373	27.219
001712_U87_B	28.246	28.989	27.576	27.271
001712_U87_B	28.377	29.065	27.805	27.833
001712_U87_B	28.435	29.413	27.937	28.305
001712_U87_B	28.816	30.236	28.1	28.435
001712_U87_B	29.492	30.435	28.605	28.441
001712_U87_B	29.579	30.731	28.968	28.741
001712_U87_B	30.153	30.74	29.044	29.075
001712_U87_B	30.707	31.836	29.086	29.218
001712_U87_B	30.817	31.918	29.254	29.558
001712_U87_B	31.128	31.94	30.191	30.147
001712_U87_B	31.532	32.122	30.237	30.192
001712_U87_B	32.108	32.127	30.416	30.244
001712_U87_B	32.52	33.699	31.121	30.428
001712_U87_B	32.782	33.897	31.182	30.544
001712_U87_B	33.234	37.516	31.618	31.044
001712_U87_B	33.543	Undetermined	32.142	31.944
001727_Y1_B	23.051	22.972	22.658	22.707
001727_Y1_B	23.172	23.434	22.71	22.754
001727_Y1_B	23.636	23.485	22.724	22.832
001727_Y1_B	23.993	23.686	22.738	22.963
001727_Y1_B	24.647	23.813	22.781	23.012
001727_Y1_B	24.648	24.265	22.796	23.075
001727_Y1_B	25.146	24.281	23.115	23.147
001727_Y1_B	25.238	24.5	23.772	23.166
001727_Y1_B	25.261	24.747	23.961	23.56
001727_Y1_B	25.309	24.84	24.149	23.957
001727_Y1_B	25.407	24.86	24.155	24.116
001727_Y1_B	Undetermined	24.865	24.372	24.18
001727_Y1_B	Undetermined	25.014	24.74	24.291
001727_Y1_B	Undetermined	Undetermined	Undetermined	24.304
001727_Y1_B	Undetermined	Undetermined	Undetermined	24.421
001727_Y1_B	Undetermined	Undetermined	Undetermined	24.458
001767_mmu-miR-383_A	22.619	24.291	25.14	24.069
001794_mmu-miR-293_A	Undetermined	Undetermined	Undetermined	Undetermined
001800_hsa-miR-200b_B	29.182	33.459	31.427	28.263
001818_rno-miR-29c#_B	26.207	28.647	27.937	28.232
001821_hsa-miR-484_A	18.497	18.716	19.19	18.737
001826_mmu-miR-467a_B	Undetermined	Undetermined	Undetermined	Undetermined
001940_mmu-miR-675-5p_A	Undetermined	Undetermined	Undetermined	Undetermined
001941_mmu-miR-675-3p_A	Undetermined	Undetermined	Undetermined	Undetermined
001943_mmu-miR-485-3p_B	26.802	26.028	27.135	26.399
001947_mmu-miR-668_A	Undetermined	Undetermined	Undetermined	Undetermined
001949_mmu-miR-667_A	Undetermined	Undetermined	Undetermined	Undetermined
001952_mmu-miR-666_A	Undetermined	Undetermined	Undetermined	Undetermined
001953_mmu-miR-496_A	Undetermined	Undetermined	Undetermined	28.141
001954_mmu-miR-673_B	Undetermined	Undetermined	Undetermined	Undetermined
001956_mmu-miR-674#_B	25.079	26.344	Undetermined	28.246
001958_mmu-miR-676#_B	28.663	31.959	33.89	30.63
001959_mmu-miR-676_A	Undetermined	Undetermined	Undetermined	Undetermined
001960_mmu-miR-615_A	Undetermined	Undetermined	Undetermined	Undetermined
001961_mmu-miR-712#_B	Undetermined	Undetermined	Undetermined	Undetermined
001962_mmu-miR-450b_A	Undetermined	Undetermined	Undetermined	Undetermined
001973_U6 rRNA_B	18.731	20.256	19.542	20.175
001973_U6 rRNA_B	18.737	20.544	19.553	20.233
001973_U6 rRNA_B	18.764	20.641	19.66	20.238
001973_U6 rRNA_B	18.97	20.676	19.667	20.238
001973_U6 rRNA_B	19.001	20.687	19.673	20.284
001973_U6 rRNA_B	19.091	20.74	19.702	20.292
001973_U6 rRNA_B	19.139	20.75	19.751	20.334
001973_U6 rRNA_B	19.179	20.762	19.778	20.338
001973_U6 rRNA_B	19.33	20.772	19.78	20.414
001973_U6 rRNA_B	19.413	20.782	19.781	20.482
001973_U6 rRNA_B	19.416	20.794	19.804	20.554
001973_U6 rRNA_B	19.49	20.806	19.829	20.572
001973_U6 rRNA_B	19.507	20.818	19.83	20.582
001973_U6 rRNA_B	19.543	20.842	19.85	20.587
001973_U6 rRNA_B	19.562	20.851	19.855	20.613
001973_U6 rRNA_B	19.592	20.908	19.971	20.672
001979_hsa-miR-431_A	Undetermined	Undetermined	Undetermined	Undetermined
001984_hsa-miR-590-5p_A	Undetermined	Undetermined	Undetermined	Undetermined
001990_hsa-miR-758_A	24.593	Undetermined	23.335	22.82
002014_mmu-miR-488#_B	Undetermined	Undetermined	Undetermined	Undetermined
002017_mmu-miR-592_B	27.472	28.452	29.435	27.444
002020_mmu-miR-670_A	Undetermined	Undetermined	Undetermined	Undetermined
002021_hsa-miR-674_A	Undetermined	Undetermined	Undetermined	Undetermined
002025_mmu-miR-758_B	Undetermined	Undetermined	Undetermined	Undetermined
002027_mmu-miR-770-3p_A	26.084	27.987	26.463	26.753
002028_mmu-miR-762_B	Undetermined	Undetermined	Undetermined	Undetermined
002029_mmu-miR-802_A	Undetermined	Undetermined	Undetermined	Undetermined
002030_mmu-miR-761_B	Undetermined	Undetermined	Undetermined	Undetermined
002031_mmu-miR-764-5p_B	Undetermined	Undetermined	Undetermined	Undetermined
002032_mmu-miR-764-3p_B	Undetermined	Undetermined	Undetermined	Undetermined
002033_mmu-miR-763_B	Undetermined	Undetermined	Undetermined	Undetermined
002034_mmu-miR-759_B	Undetermined	Undetermined	Undetermined	Undetermined
002036_mmu-miR-693-3p_B	Undetermined	Undetermined	Undetermined	Undetermined
002038_mmu-miR-742_A	Undetermined	Undetermined	Undetermined	Undetermined
002040_mmu-miR-465a-3p_A	Undetermined	Undetermined	Undetermined	Undetermined
002043_mmu-miR-374#_B	Undetermined	Undetermined	Undetermined	Undetermined
002044_mmu-miR-804_B	Undetermined	30.251	Undetermined	Undetermined
002045_mmu-miR-805_B	22.747	22.073	22.851	21.875
002048_rno-miR-190b_A	Undetermined	29.748	Undetermined	Undetermined
002049_rno-miR-196c_A	Undetermined	Undetermined	Undetermined	Undetermined
002051_rno-miR-532-5p_A	Undetermined	Undetermined	Undetermined	Undetermined
002052_rno-miR-20b-3p_A	Undetermined	Undetermined	Undetermined	Undetermined
002053_rno-miR-598-5p_A	Undetermined	Undetermined	Undetermined	Undetermined
002054_rno-miR-673_A	Undetermined	Undetermined	Undetermined	Undetermined
002055_rno-miR-742_A	Undetermined	Undetermined	Undetermined	Undetermined
002056_rno-miR-743a_B	Undetermined	Undetermined	Undetermined	Undetermined
002057_rno-miR-760-5p_A	Undetermined	Undetermined	Undetermined	Undetermined
002058_rno-miR-148b-5p_B	Undetermined	Undetermined	29.22	Undetermined
002059_rno-miR-339-3p_A	Undetermined	Undetermined	Undetermined	Undetermined
002060_rno-miR-344-5p_A	Undetermined	Undetermined	31.516	Undetermined
002061_rno-miR-345-3p_A	Undetermined	Undetermined	Undetermined	Undetermined
002062_rno-miR-7a#_B	20.028	22.714	23.732	22.741
002063_rno-miR-351_A	Undetermined	Undetermined	Undetermined	29.524
002064_rno-miR-1_A	27.707	30.081	Undetermined	Undetermined
002065_rno-miR-543_A	Undetermined	Undetermined	Undetermined	Undetermined
002066_rno-miR-466b_A	Undetermined	Undetermined	Undetermined	Undetermined
002067_rno-miR-466c_A	Undetermined	Undetermined	Undetermined	Undetermined
002068_rno-miR-743b_A	Undetermined	Undetermined	Undetermined	Undetermined
002069_rno-miR-871_A	Undetermined	Undetermined	Undetermined	Undetermined
002070_rno-miR-878_A	Undetermined	Undetermined	Undetermined	Undetermined
002072_rno-miR-881_A	Undetermined	Undetermined	Undetermined	Undetermined
002073_rno-miR-99a#_B	Undetermined	Undetermined	Undetermined	Undetermined
002074_rno-miR-125b#_B	27.886	27.651	27.72	27.109
002075_rno-miR-135a#_B	Undetermined	Undetermined	Undetermined	Undetermined
002076_rno-miR-204#_B	22.263	23.891	23.678	22.955
002077_rno-miR-219-1-3p_A	Undetermined	Undetermined	Undetermined	Undetermined
002078_rno-miR-17-3p_A	Undetermined	Undetermined	Undetermined	Undetermined
002079_rno-miR-24-1#_B	Undetermined	Undetermined	Undetermined	Undetermined
002080_rno-miR-25#_B	Undetermined	Undetermined	Undetermined	Undetermined
002081_rno-miR-379#_B	Undetermined	Undetermined	Undetermined	Undetermined
002082_rno-miR-29b-1#_B	Undetermined	Undetermined	Undetermined	Undetermined
002084_hsa-miR-504_A	Undetermined	Undetermined	Undetermined	Undetermined
002100_hsa-miR-136#_B	20.914	23.164	23.467	22.999
002101_hsa-miR-296-3p_A	Undetermined	Undetermined	Undetermined	Undetermined
002106_hsa-miR-188-3p_A	Undetermined	Undetermined	Undetermined	Undetermined
002108_hsa-miR-30c-1#_B	Undetermined	Undetermined	Undetermined	Undetermined
002109_hsa-miR-32_A	26.643	Undetermined	Undetermined	27.863
002110_hsa-miR-30c-2#_B	Undetermined	Undetermined	Undetermined	Undetermined
002112_hsa-miR-29a_A	17.822	20.141	19.725	19.407
002134_hsa-miR-148a#_B	Undetermined	Undetermined	Undetermined	Undetermined
002136_hsa-miR-33a#_B	Undetermined	Undetermined	Undetermined	Undetermined
002139_hsa-miR-93#_B	24.055	25.391	25.766	25.027
002166_hsa-miR-29b-2#_B	27.247	Undetermined	28.732	29.072
002172_hsa-let-7i#_B	Undetermined	34.678	Undetermined	Undetermined
002173_hsa-miR-15b#_B	Undetermined	Undetermined	Undetermined	Undetermined
002174_hsa-miR-27b#_B	26.395	Undetermined	Undetermined	Undetermined
002178_hsa-miR-935_B	Undetermined	Undetermined	Undetermined	Undetermined
002185_hsa-miR-335#_A	23.557	25.078	26.087	25.359
002196_hsa-miR-99b#_B	28.319	28.476	28.418	27.62
002197_hsa-miR-124#_B	Undetermined	Undetermined	Undetermined	Undetermined
002198_hsa-miR-125a-5p_A	21.711	22.812	24.6	22.743
002199_hsa-miR-125a-3p_A	Undetermined	26.865	27.479	27.198
002203_hsa-miR-875-5p_B	Undetermined	Undetermined	Undetermined	Undetermined
002215_hsa-miR-196b_A	Undetermined	Undetermined	Undetermined	Undetermined
002216_hsa-miR-128a_A	21.46	22.806	21.836	22.217
002218_hsa-miR-10b_A	Undetermined	Undetermined	Undetermined	Undetermined
002220_hsa-miR-216a_A	Undetermined	Undetermined	Undetermined	Undetermined
002221_hsa-let-7i_A	20.549	21.656	21.904	21.733
002222_hsa-miR-1_A	Undetermined	Undetermined	Undetermined	Undetermined
002223_hsa-miR-30e_A	20.423	23.501	23.298	22.382
002227_hsa-miR-323-3p_A	23.545	26.162	26.911	24.915
002228_hsa-miR-126_A	20.087	21.133	21.667	20.425
002229_hsa-miR-127-5p_B	Undetermined	Undetermined	28.096	Undetermined
002230_hsa-miR-330-5p_A	26.128	29.236	Undetermined	Undetermined
002231_hsa-miR-9#_B	15.709	18.716	20.19	18.811
002233_hsa-miR-331-5p_A	26.437	22.758	23.2	22.015
002234_hsa-miR-140-3p_B	25.82	25.478	25.868	26.557
002238_hsa-miR-411#_B	26.315	26.478	Undetermined	28.251
002239_hsa-miR-654-3p_A	Undetermined	Undetermined	Undetermined	Undetermined
002245_hsa-miR-122_A	Undetermined	Undetermined	Undetermined	Undetermined
002246_hsa-miR-133a_A	22.535	22.705	22.477	22.892
002247_hsa-miR-133b_A	Undetermined	Undetermined	Undetermined	Undetermined
002248_hsa-miR-142-5p_A	Undetermined	Undetermined	Undetermined	Undetermined
002249_hsa-miR-143_A	21.824	24.454	24.667	23.791
002250_hsa-miR-193a-3p_A	Undetermined	Undetermined	Undetermined	Undetermined
002251_hsa-miR-200b_A	Undetermined	Undetermined	Undetermined	Undetermined
002252_hsa-miR-338-3p_A	24.987	32.488	33.643	28.766
002253_hsa-miR-101_A	20.8	23.163	25.08	23.841
002255_hsa-miR-149_B	20.836	21.138	21.235	Undetermined
002257_hsa-miR-339-5p_A	26.645	Undetermined	25.837	25.978
002258_mmu-miR-340-5p_A	21.974	24.194	26.708	26.17
002259_hsa-miR-340#_A	28.327	29.62	29.976	26.796
002260_hsa-miR-342-3p_A	19.789	Undetermined	22.926	Undetermined
002261_hsa-miR-135b_A	25.079	Undetermined	25.643	25.129
002262_hsa-miR-147b_A	Undetermined	Undetermined	Undetermined	Undetermined
002263_hsa-miR-190b_B	Undetermined	30.498	Undetermined	30.725
002264_hsa-miR-872_A	23.641	25.728	27.13	26.876
002268_hsa-miR-874_A	21.54	21.395	22.634	21.887
002269_hsa-miR-183_A	Undetermined	Undetermined	Undetermined	Undetermined
002270_hsa-miR-183#_B	27.261	Undetermined	Undetermined	Undetermined
002271_hsa-miR-185_A	22.793	22.739	24.062	23.465
002274_hsa-miR-200b#_B	Undetermined	Undetermined	Undetermined	Undetermined
002275_hsa-miR-370_A	19.776	20.769	20.52	20.535
002276_hsa-miR-222_A	15.682	18.389	18.548	17.801
002277_hsa-miR-320_A	21.3	23.355	22.294	23.204
002278_hsa-miR-145_A	Undetermined	Undetermined	Undetermined	Undetermined
002282_hsa-let-7g_A	21.043	22.402	22.412	22.033
002283_hsa-let-7d_A	21.502	22.428	22.975	22.786
002284_hsa-miR-138_A	18.85	18.523	17.29	17.772
002285_hsa-miR-186_A	20.557	22.274	23.437	22.342
002286_hsa-miR-200c#_B	Undetermined	Undetermined	Undetermined	Undetermined
002288_hsa-miR-10a#_B	Undetermined	Undetermined	Undetermined	Undetermined
002289_hsa-miR-139-5p_A	17.083	19.769	21.086	19.804
002290_hsa-miR-208b_A	Undetermined	Undetermined	Undetermined	Undetermined
002292_hsa-miR-653_B	Undetermined	Undetermined	Undetermined	Undetermined
002293_hsa-miR-214#_B	29.372	Undetermined	Undetermined	Undetermined
002294_hsa-miR-218-2#_B	28.458	27.603	29.281	27.602
002295_hsa-miR-223_A	22.009	25.866	25.121	24.637
002299_hsa-miR-191_A	17.659	17.968	17.818	17.98
002300_hsa-miR-200c_A	Undetermined	Undetermined	Undetermined	Undetermined
002301_hsa-miR-22#_B	25.472	27.552	29.141	26.769
002303_hsa-miR-450a_A	Undetermined	Undetermined	Undetermined	Undetermined
002304_hsa-miR-199a-3p_A	25.899	Undetermined	Undetermined	Undetermined
002305_hsa-miR-30d#_B	24.618	26.487	Undetermined	27.8
002306_mmu-miR-214_A	Undetermined	Undetermined	Undetermined	Undetermined
002308_hsa-miR-17_A	Undetermined	Undetermined	Undetermined	Undetermined
002312_hsa-miR-431#_B	Undetermined	Undetermined	Undetermined	Undetermined
002320_hsa-miR-188-5p_A	Undetermined	19.153	Undetermined	Undetermined
002322_hsa-miR-671-3p_A	25.287	25.821	26.673	26.297
002324_hsa-miR-744_A	21.136	22.613	21.732	21.849
002325_hsa-miR-744#_B	25.564	27.266	26.84	25.877
002326_hsa-miR-216b_A	Undetermined	Undetermined	Undetermined	Undetermined
002327_hsa-miR-672_A	24.591	23.814	Undetermined	24.091
002331_hsa-miR-409-5p_A	Undetermined	Undetermined	Undetermined	26.345
002332_hsa-miR-409-3p_A	21.579	22.418	22.646	22.366
002340_hsa-miR-423-5p_A	Undetermined	Undetermined	Undetermined	Undetermined
002341_hsa-miR-708_A	22.717	23.712	23.769	23.309
002342_hsa-miR-708#_B	Undetermined	Undetermined	Undetermined	Undetermined
002349_hsa-miR-574-3p_A	22.494	Undetermined	Undetermined	Undetermined
002352_hsa-miR-652_A	22.44	24.007	23.335	24.652
002353_hsa-miR-615-5p_A	Undetermined	Undetermined	Undetermined	Undetermined
002354_hsa-miR-871_A	Undetermined	Undetermined	Undetermined	Undetermined
002355_hsa-miR-532-3p_A	23.71	25.187	25.261	25.639
002356_hsa-miR-873_A	27.889	Undetermined	28.294	29.143
002365_hsa-miR-494_A	17.242	18.474	19.336	18.667
002376_hsa-miR-543_A	24.209	26.529	26.421	26.287
002378_hsa-miR-125b-1#_A	Undetermined	26.272	26.337	25.545
002380_hsa-miR-106b#_B	Undetermined	29.821	Undetermined	Undetermined
002390_hsa-miR-219-2-3p_A	21.847	23.767	23.942	23.8
002404_hsa-let-7b#_B	Undetermined	Undetermined	Undetermined	Undetermined
002406_hsa-let-7e_A	18.863	19.775	Undetermined	19.092
002407_hsa-let-7e#_B	34.098	Undetermined	Undetermined	38.158
002417_hsa-let-7f-1#_B	Undetermined	Undetermined	Undetermined	Undetermined
002422_hsa-miR-18a_A	Undetermined	Undetermined	Undetermined	Undetermined
002439_hsa-miR-23a#_B	Undetermined	Undetermined	Undetermined	31.57
002444_hsa-miR-26b#_B	Undetermined	Undetermined	Undetermined	Undetermined
002445_hsa-miR-27a#_B	25.806	27.518	31.701	28.952
002446_hsa-miR-28-3p_B	Undetermined	Undetermined	Undetermined	Undetermined
002447_hsa-miR-29a#_B	26.714	Undetermined	29.981	Undetermined
002448_mmu-miR-666-3p_B	Undetermined	Undetermined	Undetermined	Undetermined
002449_mmu-miR-673-3p_B	Undetermined	Undetermined	Undetermined	Undetermined
002450_mmu-miR-376c_A	18.956	21.835	23.584	22.128
002451_mmu-miR-376b#_B	23.927	25.461	26.439	24.781
002452_mmu-miR-376b_A	20.82	Undetermined	Undetermined	Undetermined
002453_mmu-miR-146b#_B	Undetermined	Undetermined	Undetermined	Undetermined
002454_mmu-miR-297a#_B	Undetermined	Undetermined	Undetermined	Undetermined
002455_mmu-miR-455_A	Undetermined	Undetermined	Undetermined	Undetermined
002456_mmu-miR-503_A	Undetermined	Undetermined	Undetermined	Undetermined
002457_mmu-miR-741_A	Undetermined	Undetermined	Undetermined	Undetermined
002458_mmu-miR-742#_B	Undetermined	Undetermined	Undetermined	Undetermined
002459_mmu-miR-106a_A	19.389	Undetermined	Undetermined	19.86
002460_mmu-miR-130b#_B	Undetermined	Undetermined	Undetermined	Undetermined
002461_mmu-miR-883a-3p_A	Undetermined	Undetermined	Undetermined	Undetermined
002463_mmu-miR-876-5p_A	Undetermined	Undetermined	Undetermined	Undetermined
002464_mmu-miR-876-3p_A	Undetermined	Undetermined	Undetermined	Undetermined
002465_mmu-miR-105_A	Undetermined	Undetermined	Undetermined	Undetermined
002466_mmu-miR-18b_A	Undetermined	Undetermined	Undetermined	Undetermined
002467_mmu-miR-193b_A	22.134	21.782	21.839	21.932
002468_mmu-miR-220_A	Undetermined	Undetermined	Undetermined	Undetermined
002469_mmu-miR-743a_A	Undetermined	Undetermined	Undetermined	Undetermined
002470_mmu-miR-743b-5p_A	Undetermined	Undetermined	Undetermined	Undetermined
002471_mmu-miR-743b-3p_A	Undetermined	Undetermined	Undetermined	Undetermined
002472_mmu-miR-879_A	30.935	Undetermined	30.505	Undetermined
002473_mmu-miR-879#_B	27.829	26.8	27.193	26.55
002475_mmu-miR-881#_B	Undetermined	Undetermined	Undetermined	Undetermined
002476_mmu-miR-598_A	26.402	28.533	Undetermined	27.898
002477_mmu-miR-196a#_B	Undetermined	Undetermined	Undetermined	Undetermined
002478_mmu-let-7a#_B	25.127	29.547	29.649	27.724
002479_mmu-let-7c-1#_B	Undetermined	Undetermined	31.684	31.726
002480_mmu-miR-297c_A	Undetermined	Undetermined	Undetermined	Undetermined
002481_mmu-miR-327_B	Undetermined	Undetermined	Undetermined	Undetermined
002482_mmu-miR-376a#_B	Undetermined	Undetermined	Undetermined	Undetermined
002483_mmu-miR-343_B	Undetermined	Undetermined	Undetermined	Undetermined
002484_mmu-miR-453_A	Undetermined	Undetermined	Undetermined	Undetermined
002485_mmu-miR-465b-5p_A	28.02	Undetermined	Undetermined	Undetermined
002488_mmu-miR-15a#_B	Undetermined	Undetermined	Undetermined	Undetermined
002489_mmu-miR-16#_B	30.679	Undetermined	30.756	Undetermined
002490_mmu-miR-18a#_B	Undetermined	Undetermined	Undetermined	Undetermined
002491_mmu-miR-20a#_B	Undetermined	28.392	Undetermined	Undetermined
002492_mmu-let-7g#_B	Undetermined	28.84	Undetermined	31.044
002493_mmu-miR-21#_B	27.813	Undetermined	Undetermined	Undetermined
002494_mmu-miR-24-2#_B	24.313	Undetermined	Undetermined	Undetermined
002495_mmu-miR-31#_B	24.239	26.59	28.763	26.688
002496_mmu-miR-92a#_B	Undetermined	Undetermined	Undetermined	Undetermined
002497_mmu-miR-29b#_B	26.414	25.789	27.179	26.722
002498_mmu-miR-30b#_B	25.389	26.99	Undetermined	Undetermined
002500_mmu-miR-466b-3-3p_B	Undetermined	Undetermined	Undetermined	Undetermined
002506_mmu-miR-322#_B	Undetermined	Undetermined	Undetermined	Undetermined
002507_mmu-miR-101a#_B	Undetermined	Undetermined	Undetermined	Undetermined
002508_mmu-miR-125b#_B	Undetermined	28.685	29.093	30.264
002509_mmu-miR-324-3p_A	21.773	22.407	21.523	21.918
002510_mmu-miR-325_A	25.938	Undetermined	Undetermined	Undetermined
002511_mmu-miR-136_A	Undetermined	Undetermined	Undetermined	Undetermined
002512_mmu-miR-136#_B	Undetermined	Undetermined	Undetermined	Undetermined
002513_mmu-miR-141#_B	Undetermined	Undetermined	Undetermined	Undetermined
002514_mmu-miR-145#_B	Undetermined	Undetermined	Undetermined	Undetermined
002515_mmu-miR-337-5p_A	21.772	23.476	22.491	23.214
002516_mmu-miR-466h_A	Undetermined	Undetermined	Undetermined	Undetermined
002517_mmu-miR-467c_A	25.59	Undetermined	Undetermined	Undetermined
002518_mmu-miR-467d_A	Undetermined	28.174	Undetermined	Undetermined
002519_mmu-miR-493_A	Undetermined	Undetermined	Undetermined	Undetermined
002520_mmu-miR-509-5p_A	Undetermined	Undetermined	Undetermined	Undetermined
002521_mmu-miR-509-3p_A	Undetermined	Undetermined	Undetermined	Undetermined
002522_mmu-miR-654-5p_A	Undetermined	Undetermined	Undetermined	Undetermined
002523_mmu-miR-376c#_B	Undetermined	Undetermined	Undetermined	Undetermined
002524_mmu-miR-20b#_B	Undetermined	Undetermined	Undetermined	Undetermined
002525_mmu-miR-450a-3p_B	Undetermined	Undetermined	Undetermined	Undetermined
002527_mmu-miR-342-5p_A	Undetermined	Undetermined	Undetermined	Undetermined
002528_mmu-miR-345-5p_A	Undetermined	Undetermined	Undetermined	Undetermined
002529_mmu-miR-345-3p_A	Undetermined	Undetermined	Undetermined	Undetermined
002530_mmu-miR-350_A	24.682	28.453	29.579	28.94
002531_mmu-miR-101b_B	23.006	26.367	26.87	25.829
002532_mmu-miR-337-3p_A	24.256	28.966	29.716	29.124
002533_mmu-miR-339-3p_A	24.674	Undetermined	25.762	25.29
002534_mmu-miR-466d-5p_B	Undetermined	Undetermined	Undetermined	Undetermined
002536_mmu-miR-503#_B	Undetermined	30.883	Undetermined	Undetermined
002537_mmu-miR-291b-5p_A	Undetermined	Undetermined	Undetermined	Undetermined
002538_mmu-miR-291b-3p_B	Undetermined	Undetermined	Undetermined	Undetermined
002539_mmu-miR-449b_A	Undetermined	Undetermined	Undetermined	Undetermined
002540_mmu-miR-878-5p_A	Undetermined	Undetermined	Undetermined	Undetermined
002541_mmu-miR-878-3p_B	Undetermined	Undetermined	Undetermined	Undetermined
002542_mmu-miR-872#_B	22.797	25.836	27.856	25.572
002543_mmu-miR-17#_B	Undetermined	Undetermined	Undetermined	Undetermined
002544_mmu-miR-19a#_B	Undetermined	Undetermined	Undetermined	Undetermined
002545_mmu-miR-28#_B	Undetermined	Undetermined	Undetermined	Undetermined
002546_mmu-miR-139-3p_A	Undetermined	Undetermined	Undetermined	Undetermined
002547_mmu-miR-875-3p_A	Undetermined	Undetermined	Undetermined	Undetermined
002548_mmu-miR-877#_B	22.031	22.601	22.181	22.537
002549_mmu-miR-511_A	Undetermined	Undetermined	Undetermined	Undetermined
002550_mmu-miR-544_A	23.237	25.151	25.807	24.78
002551_mmu-miR-212_B	18.813	19.772	20.914	20.823
002552_mmu-miR-218-1#_B	28.897	30.477	32.061	33.26
002553_mmu-miR-224_A	28.054	27.841	28.336	28.098
002554_mmu-miR-138#_B	23.802	25.383	28.342	24.482
002555_mmu-miR-7b_A	24.816	24.748	26.119	25.368
002556_mmu-miR-217_A	Undetermined	Undetermined	Undetermined	Undetermined
002557_mmu-miR-302c#_B	Undetermined	Undetermined	Undetermined	Undetermined
002558_mmu-miR-302c_A	Undetermined	Undetermined	Undetermined	Undetermined
002560_mmu-miR-483#_B	Undetermined	Undetermined	Undetermined	Undetermined
002561_mmu-miR-540-5p_A	Undetermined	Undetermined	Undetermined	Undetermined
002562_mmu-miR-541_B	25.816	26.455	27.527	25.997
002563_mmu-miR-542-5p_A	Undetermined	Undetermined	Undetermined	Undetermined
002564_mmu-miR-547_A	Undetermined	30.051	Undetermined	29.806
002565_mmu-miR-883b-3p_A	Undetermined	Undetermined	Undetermined	Undetermined
002566_mmu-miR-582-5p_A	Undetermined	Undetermined	Undetermined	Undetermined
002567_mmu-miR-582-3p_A	Undetermined	Undetermined	Undetermined	Undetermined
002568_mmu-miR-467e_A	Undetermined	Undetermined	Undetermined	Undetermined
002569_mmu-miR-467e#_B	Undetermined	Undetermined	Undetermined	Undetermined
002570_mmu-miR-150#_B	Undetermined	Undetermined	Undetermined	Undetermined
002571_mmu-miR-155_A	Undetermined	28.344	Undetermined	Undetermined
002572_mmu-miR-10b#_B	Undetermined	Undetermined	Undetermined	Undetermined
002574_mmu-miR-186#_B	26.375	28.891	28.434	28.5
002575_mmu-miR-412_B	Undetermined	Undetermined	Undetermined	Undetermined
002576_mmu-miR-191#_B	30.893	30.644	29.931	31.636
002577_mmu-miR-193#_B	29.947	32.603	31.293	29.854
002578_mmu-miR-201_A	Undetermined	Undetermined	Undetermined	Undetermined
002579_mmu-miR-202-5p_A	Undetermined	Undetermined	Undetermined	Undetermined
002580_mmu-miR-203#_B	Undetermined	Undetermined	Undetermined	Undetermined
002581_mmu-miR-434-5p_A	25.567	26.441	Undetermined	26.432
002582_mmu-miR-463#_B	Undetermined	Undetermined	31.026	30.607
002584_mmu-miR-34c#_B	23.643	24.959	25.784	23.982
002586_mmu-miR-466a-3p_B	Undetermined	Undetermined	Undetermined	Undetermined
002587_mmu-miR-467a_A	23.772	25.985	26.745	25.505
002588_mmu-miR-470_A	Undetermined	Undetermined	Undetermined	Undetermined
002589_mmu-miR-470#_B	Undetermined	Undetermined	Undetermined	Undetermined
002590_mmu-miR-290-5p_B	Undetermined	Undetermined	Undetermined	Undetermined
002591_mmu-miR-290-3p_A	Undetermined	Undetermined	Undetermined	Undetermined
002592_mmu-miR-291a-3p_A	Undetermined	Undetermined	Undetermined	Undetermined
002593_mmu-miR-292-3p_A	Undetermined	Undetermined	Undetermined	Undetermined
002594_mmu-miR-293#_B	Undetermined	Undetermined	Undetermined	Undetermined
002595_mmu-miR-294#_B	Undetermined	Undetermined	Undetermined	Undetermined
002596_mmu-miR-295#_B	Undetermined	Undetermined	Undetermined	Undetermined
002598_mmu-miR-298_A	Undetermined	Undetermined	Undetermined	Undetermined
002599_mmu-miR-182_A	Undetermined	Undetermined	Undetermined	Undetermined
002600_mmu-miR-301b_A	24.99	24.951	25.207	24.739
002601_mmu-miR-380-5p_A	24.204	26.196	25.828	25.825
002602_mmu-miR-384-5p_A	17.685	19.859	20.79	19.752
002603_mmu-miR-384-3p_A	23.419	26.568	26.972	26.267
002604_mmu-miR-434-3p_A	18.176	19.826	20.869	19.793
002605_mmu-miR-471_B	Undetermined	Undetermined	Undetermined	Undetermined
002606_mmu-miR-500_A	23.989	24.796	26.387	Undetermined
002607_mmu-miR-665_A	Undetermined	Undetermined	Undetermined	Undetermined
002608_mmu-miR-770-5p_B	26.757	28.128	27.43	28.694
002609_mmu-miR-881_A	Undetermined	Undetermined	Undetermined	Undetermined
002610_mmu-miR-882_B	Undetermined	Undetermined	Undetermined	Undetermined
002611_mmu-miR-883a-5p_A	Undetermined	Undetermined	Undetermined	Undetermined
002612_mmu-miR-299_B	Undetermined	Undetermined	Undetermined	Undetermined
002613_mmu-miR-300#_B	30.464	Undetermined	Undetermined	32.486
002614_mmu-miR-362-5p_B	Undetermined	Undetermined	Undetermined	Undetermined
002615_mmu-miR-302a#_B	Undetermined	Undetermined	Undetermined	Undetermined
002616_mmu-miR-362-3p_A	24.788	27.642	29.829	28.095
002617_mmu-miR-34b-5p_B	29.948	Undetermined	27.684	28.94
002618_mmu-miR-34b-3p_A	19.561	21.598	22.165	21.567
002626_HSA-MIR-423-3P_B	25.41	26.591	25.753	25.596
002632_MMU-MIR-450B-3P_B	Undetermined	Undetermined	Undetermined	Undetermined
002636_MMU-MIR-712_B	23.08	22.581	21.154	13.655
002642_HSA-MIR-151-5P_B	Undetermined	Undetermined	Undetermined	28.522
002646_MMU-MIR-669C_B	Undetermined	Undetermined	Undetermined	Undetermined
002654_MMU-MIR-465C-5P_B	Undetermined	Undetermined	Undetermined	Undetermined
002658_HSA-MIR-338-5P_B	23.268	27.103	Undetermined	25.752
002662_MMU-MIR-463_B	Undetermined	Undetermined	Undetermined	Undetermined
002665_MMU-MIR-880_B	Undetermined	Undetermined	Undetermined	Undetermined
002666_RNO-MIR-880_B	Undetermined	Undetermined	Undetermined	Undetermined
002669_MMU-MIR-883B-5P_B	Undetermined	Undetermined	Undetermined	Undetermined
002676_HSA-MIR-144_B	Undetermined	Undetermined	Undetermined	Undetermined
002677_HSA-MIR-590-3P_B	Undetermined	Undetermined	Undetermined	Undetermined
002679_RNO-MIR-409-3P_B	22.326	23.575	23.519	23.622
002687_MMU-MIR-181A-2#_A	Undetermined	Undetermined	Undetermined	Undetermined
002700_HSA-MIR-421_B	22.045	23.959	24.709	24.181
002718_MMU-MIR-466E-5P_B	Undetermined	Undetermined	Undetermined	Undetermined
002755_RNO-MIR-146B_B	25.563	25.971	26.712	25.672
002760_RNO-MIR-551B_B	26.633	Undetermined	27.925	26.364
002774_MMU-MIR-669E_B	Undetermined	Undetermined	Undetermined	Undetermined
002780_MMU-MIR-1198_B	22.687	23.582	23.27	23.223
002793_MMU-MIR-1194_B	Undetermined	Undetermined	Undetermined	Undetermined
002794_MMU-MIR-1193_B	Undetermined	32.362	Undetermined	Undetermined
002806_MMU-MIR-1192_B	Undetermined	Undetermined	Undetermined	Undetermined
002808_MMU-MIR-669D_B	Undetermined	Undetermined	Undetermined	Undetermined
002809_MMU-MIR-467H_B	Undetermined	Undetermined	Undetermined	Undetermined
002810_HSA-MIR-1197_B	Undetermined	Undetermined	Undetermined	Undetermined
002813_MMU-MIR-669G_B	Undetermined	Undetermined	Undetermined	Undetermined
002817_MMU-MIR-466J_B	Undetermined	Undetermined	Undetermined	Undetermined
002825_MMU-MIR-1186_B	30.912	Undetermined	Undetermined	Undetermined
002839_MMU-MIR-1195_B	Undetermined	Undetermined	Undetermined	Undetermined
002866_MMU-MIR-1188_B	Undetermined	Undetermined	27.863	Undetermined
002882_MMU-MIR-1-2-AS_B	Undetermined	Undetermined	Undetermined	Undetermined
002886_MMU-MIR-467F_B	Undetermined	Undetermined	Undetermined	Undetermined
002892_MMU-MIR-1191_B	Undetermined	Undetermined	Undetermined	Undetermined
002906_MMU-MIR-669H-5P_B	Undetermined	Undetermined	Undetermined	Undetermined
007334_rno-miR-504_A	Undetermined	Undetermined	Undetermined	Undetermined
121126_MMU-MIR-1897-3P_B	Undetermined	Undetermined	Undetermined	Undetermined
121128_MMU-MIR-1896_B	Undetermined	Undetermined	Undetermined	Undetermined
121129_MMU-MIR-1956_B	Undetermined	Undetermined	Undetermined	Undetermined
121130_MMU-MIR-1941-3P_B	Undetermined	Undetermined	Undetermined	Undetermined
121131_MMU-MIR-1969_B	30.828	Undetermined	Undetermined	Undetermined
121132_MMU-MIR-1959_B	Undetermined	Undetermined	Undetermined	Undetermined
121133_MMU-MIR-1933-5P_B	Undetermined	Undetermined	Undetermined	Undetermined
121134_MMU-MIR-1966_B	Undetermined	Undetermined	Undetermined	Undetermined
121135_MMU-MIR-1839-5P_B	24.032	25.732	25.238	24.753
121136_MMU-MIR-1942_B	Undetermined	Undetermined	Undetermined	Undetermined
121137_MMU-MIR-1954_B	Undetermined	Undetermined	24.465	Undetermined
121138_MMU-MIR-1964_B	Undetermined	Undetermined	24.402	22.335
121140_MMU-MIR-1941-5P_B	Undetermined	Undetermined	Undetermined	Undetermined
121143_MMU-MIR-1900_B	Undetermined	Undetermined	Undetermined	Undetermined
121144_MMU-MIR-1894-5P_B	Undetermined	Undetermined	Undetermined	Undetermined
121145_MMU-MIR-1933-3P_B	Undetermined	Undetermined	Undetermined	Undetermined
121146_MMU-MIR-1950_B	Undetermined	Undetermined	Undetermined	Undetermined
121148_MMU-MIR-1960_B	27.565	30.253	Undetermined	Undetermined
121149_MMU-MIR-669L_B	Undetermined	Undetermined	Undetermined	Undetermined
121150_MMU-MIR-1274A_B	16.666	17.224	18.107	17.432
121151_MMU-MIR-1967_B	Undetermined	Undetermined	Undetermined	Undetermined
121153_MMU-MIR-1903_B	27.706	27.517	29.268	Undetermined
121154_MMU-MIR-1982.2_B	Undetermined	Undetermined	Undetermined	Undetermined
121155_MMU-MIR-1306_B	24.214	25.608	Undetermined	25.852
121156_MMU-MIR-1947_B	Undetermined	Undetermined	Undetermined	Undetermined
121157_MMU-MIR-1982.1_B	Undetermined	Undetermined	Undetermined	Undetermined
121158_MMU-MIR-1936_B	Undetermined	Undetermined	Undetermined	Undetermined
121159_MMU-MIR-1953_B	Undetermined	Undetermined	Undetermined	Undetermined
121161_MMU-MIR-1971_B	Undetermined	Undetermined	Undetermined	Undetermined
121162_MMU-MIR-1904_B	Undetermined	Undetermined	Undetermined	Undetermined
121163_MMU-MIR-1957_B	Undetermined	Undetermined	Undetermined	Undetermined
121164_MMU-MIR-1928_B	30.177	27.788	Undetermined	29.094
121165_MMU-MIR-1951_B	Undetermined	Undetermined	Undetermined	Undetermined
121166_MMU-MIR-1945_B	Undetermined	Undetermined	Undetermined	Undetermined
121167_MMU-MIR-1952_B	Undetermined	Undetermined	Undetermined	Undetermined
121168_MMU-MIR-1931_B	Undetermined	Undetermined	Undetermined	Undetermined
121169_MMU-MIR-1906_B	Undetermined	Undetermined	Undetermined	Undetermined
121170_MMU-MIR-1893_B	Undetermined	Undetermined	Undetermined	Undetermined
121171_MMU-MIR-1948_B	Undetermined	Undetermined	Undetermined	Undetermined
121172_MMU-MIR-1932_B	Undetermined	Undetermined	Undetermined	Undetermined
121173_MMU-MIR-1962_B	Undetermined	Undetermined	Undetermined	Undetermined
121174_MMU-MIR-1943_B	26.846	Undetermined	Undetermined	Undetermined
121176_MMU-MIR-669O_B	Undetermined	Undetermined	Undetermined	Undetermined
121178_MMU-MIR-1946A_B	Undetermined	Undetermined	Undetermined	Undetermined
121179_MMU-MIR-1968_B	Undetermined	Undetermined	Undetermined	Undetermined
121180_MMU-MIR-1939_B	Undetermined	Undetermined	Undetermined	Undetermined
121181_MMU-MIR-1958_B	Undetermined	Undetermined	Undetermined	Undetermined
121182_MMU-MIR-1949_B	28.431	27.572	27.346	30
121183_MMU-MIR-1901_B	Undetermined	Undetermined	Undetermined	Undetermined
121185_MMU-MIR-1934_B	Undetermined	Undetermined	Undetermined	Undetermined
121186_MMU-MIR-1965_B	Undetermined	Undetermined	Undetermined	Undetermined
121187_MMU-MIR-1940_B	Undetermined	Undetermined	Undetermined	Undetermined
121189_MMU-MIR-1944_B	28.95	Undetermined	26.657	28.024
121190_MMU-MIR-669M_B	Undetermined	Undetermined	Undetermined	Undetermined
121191_MMU-MIR-1963_B	Undetermined	Undetermined	Undetermined	Undetermined
121192_MMU-MIR-1935_B	Undetermined	Undetermined	27.466	28.164
121193_MMU-MIR-1927_B	Undetermined	Undetermined	Undetermined	Undetermined
121194_MMU-MIR-1938_B	26.775	29.184	Undetermined	29.477
121195_MMU-MIR-1898_B	Undetermined	Undetermined	Undetermined	26.37
121196_MMU-MIR-1905_B	Undetermined	Undetermined	Undetermined	Undetermined
121197_MMU-MIR-1902_B	Undetermined	Undetermined	Undetermined	Undetermined
121198_MMU-MIR-1899_B	Undetermined	Undetermined	Undetermined	Undetermined
121199_MMU-MIR-1897-5P_B	9.606	9.48	Undetermined	Undetermined
121200_MMU-MIR-1981_B	Undetermined	Undetermined	Undetermined	Undetermined
121201_MMU-MIR-1930_B	28.274	29.957	31.537	Undetermined
121202_MMU-MIR-1970_B	Undetermined	Undetermined	Undetermined	Undetermined
121203_MMU-MIR-1839-3P_B	20.158	21.874	22.104	21.781
197143_MMU-MIR-669N_B	Undetermined	Undetermined	Undetermined	Undetermined
197391_MMU-MIR-1961_B	Undetermined	Undetermined	Undetermined	Undetermined
197646_HSA-MIR-671-5P_B	26.97	27.901	28.775	26.861
240984_MMU-MIR-1199_B	Undetermined	Undetermined	Undetermined	Undetermined
240985_MMU-MIR-1224_B	Undetermined	Undetermined	Undetermined	Undetermined
240990_MMU-MIR-466K_B	Undetermined	29.482	Undetermined	28.463
241002_MMU-MIR-1894-3P_B	Undetermined	9.529	8.761	Undetermined
241011_MMU-MIR-1937C_B	11.696	11.718	13.59	12.626
241015_MMU-MIR-466G_B	Undetermined	32.388	Undetermined	Undetermined
241023_MMU-MIR-1937B_B	12.669	13.601	14.703	13.863
241070_HSA-MIR-196A_B	Undetermined	Undetermined	Undetermined	Undetermined
241072_RNO-MIR-513_B	Undetermined	Undetermined	Undetermined	Undetermined
241074_RNO-MIR-666_B	Undetermined	Undetermined	Undetermined	Undetermined
241078_RNO-MIR-547_B	Undetermined	Undetermined	Undetermined	Undetermined
241080_MMU-MIR-2138_B	12.727	13.752	14.568	13.807
241081_MMU-MIR-767_B	Undetermined	Undetermined	Undetermined	Undetermined
241082_MMU-MIR-2146_B	15.431	16.238	15.437	15.505
241087_RNO-MIR-105_B	Undetermined	Undetermined	Undetermined	Undetermined
241093_RNO-MIR-294_B	Undetermined	Undetermined	Undetermined	Undetermined
241095_MMU-MIR-2183_B	23.567	17.094	20.631	Undetermined
241101_RNO-MIR-220_B	Undetermined	Undetermined	Undetermined	Undetermined
241102_RNO-MIR-293_B	Undetermined	Undetermined	Undetermined	Undetermined
241110_RNO-MIR-632_B	Undetermined	Undetermined	25.409	26.058
241117_MMU-MIR-599_B	Undetermined	Undetermined	Undetermined	Undetermined
241119_MMU-MIR-2182_B	15.755	17.299	18.21	16.462
241120_MMU-MIR-2134_B	12.331	13.129	13.798	13.208
241125_RNO-MIR-653_B	Undetermined	Undetermined	Undetermined	Undetermined
241130_MMU-MIR-2139_B	Undetermined	Undetermined	Undetermined	Undetermined
241132_RNO-MIR-465_B	Undetermined	Undetermined	Undetermined	Undetermined
241133_MMU-MIR-2136_B	Undetermined	Undetermined	Undetermined	Undetermined
241135_MMU-MIR-432_B	Undetermined	Undetermined	Undetermined	Undetermined
241136_RNO-MIR-711_B	Undetermined	Undetermined	Undetermined	Undetermined
241138_RNO-MIR-876_B	Undetermined	Undetermined	Undetermined	Undetermined
241140_MMU-MIR-2135_B	15.458	16.109	Undetermined	15.805
